# Supplementary material for: A 3D Bioprinting Approach to Studying Retinal Müller Cells
Source: Genes (Basel). 2024 Oct 31;15(11):1414. doi: 10.3390/genes15111414 (PMC11593586; doi:10.3390/genes15111414)
Supplement: Supplementary file 1 [file genes-15-01414-s001.zip]

Archive with 1 entries (1 files):
- genes-3267825-supplementary.pdf
